# Supplementary material for: Elevated Blood Alcohol Concentration Is Associated with Improved Clinical Outcomes of Intravenous Thrombolysis Treatment in Acute Ischemic Stroke Patients—A Retrospective Study
Source: J Clin Med. 2023 Mar 14;12(6):2238. doi: 10.3390/jcm12062238 (PMC10051873; doi:10.3390/jcm12062238)
Supplement: Supplementary file 1 [file jcm-12-02238-s001.zip]

Archive with 1 entries (1 files):
- jcm-2217924-supplementary.pdf
